# Supplementary material for: LDLRAD2 drives glycolysis and angiogenesis to promote extramedullary infiltration in acute myeloid leukemia
Source: iScience. 2026 May 20;29(6):115987. doi: 10.1016/j.isci.2026.115987 (PMC13214308; doi:10.1016/j.isci.2026.115987)
Supplement: Table S3. Statistical analysis summary for Figures 1–7 and Figures S1–S3 [file mmc2.xlsx]

## Sheet: Sheet1
Figure panel	Comparison / outcome	Biological unit	n	Statistical test	Test statistic	Degrees of freedom	Exact p value	Notes
Fig. 1A	LDLRAD2 expression in AML vs normal	public cohort sample	AML n=173; normal n=70	GEPIA2 differential expression pipeline	NA	NA	< 0.0001	TCGA + GTEx integrated by GEPIA2
Fig. 1B	LDLRAD2 expression in AML vs normal	public cohort sample	AML n=38; normal n=38	external database-derived comparison	NA	NA	< 0.0001	TARGET AML + GSE9476
Fig. 1D (Control vs AML)	Relative LDLRAD2 mRNA expression	patient sample	Control n = 10; AML n = 40	Welch’s two-tailed unpaired t test	t = -23.63	df = 35.51	< 0.0001	Planned pairwise comparison
Fig. 1D (non-EMI vs EMI)	Relative LDLRAD2 mRNA expression	patient sample	non-EMI n=20; EMI n=20	Welch’s two-tailed unpaired t test	t = -38.768	df = 19.24	< 0.0001	Planned pairwise comparison
Fig. 1E	Relative LDLRAD2 mRNA expression by disease stage	patient sample	control n=10; diagnosis n=15; CR n=10; relapse n=15	one-way ANOVA	F = 180.2	df = (3, 46)	< 0.0001	Tukey’s multiple-comparison test
Fig. 1I	Leukemia-free survival	patient	n=40	log-rank (Mantel–Cox) test	χ² = 4.843	df = 1	0.0278	Median survival: low, 47.50; high, 29.50. Hazard ratio = 0.4169 (95% CI, 0.1913–0.9088).
Fig. 1J	Overall survival	patient	n=40	log-rank (Mantel–Cox) test	χ² = 5.301	df = 1	0.0213	Median survival: low, Undefined; high, 35.00. Hazard ratio = 0.3861 (95% CI, 0.1718–0.8680).
Fig. 1K	Overall survival	public cohort sample	n=173	Kaplan–Meier analysis	NA	NA	0.017	TCGA-AML cohort
Fig. 1L	Overall survival	public cohort sample	n=86	Kaplan–Meier analysis	NA	NA	0.0024	TARGET AML subset with complete OS information
Fig. 2B	LDLRAD2-positive cells (%)	bone marrow biopsy specimen	control n = 1 specimen; non-EMI n = 1 specimen; EMI n = 3 specimens	one-way ANOVA	F = 70.06	df = (2, 12)	< 0.0001	Tukey’s multiple-comparison test. Quantified from three representative fields per specimen.
Fig. 2D (LDHA)	LDHA-positive cells (%)	bone marrow biopsy specimen	control n = 1 specimen; non-EMI n = 1 specimen; EMI n = 3 specimens	one-way ANOVA	F = 33.77	df = (2, 12)	< 0.0001	Tukey’s multiple-comparison test. Quantified from three representative fields per specimen.
Fig. 2D (PKM2)	PKM2-positive cells (%)	bone marrow biopsy specimen	control n = 1 specimen; non-EMI n = 1 specimen; EMI n = 3 specimens	one-way ANOVA	F =100.6	df = (2, 12)	< 0.0001	Tukey’s multiple-comparison test. Quantified from three representative fields per specimen.
Fig. 2F (CD31)	CD31-positive cells (%)	bone marrow biopsy specimen	control n = 1 specimen; non-EMI n = 1 specimen; EMI n = 3 specimens	one-way ANOVA	F = 28.55	df = (2, 12)	< 0.0001	Tukey’s multiple-comparison test. Quantified from three representative fields per specimen.
Fig. 2F (CD105)	CD105-positive cells (%)	bone marrow biopsy specimen	control n = 1 specimen; non-EMI n = 1 specimen; EMI n = 3 specimens	one-way ANOVA	F = 109.2	df = (2, 12)	0.0001	Tukey’s multiple-comparison test. Quantified from three representative fields per specimen.
Fig. 3A	HL-60 proliferation over time	independent biological experiment	n=3 independent experiments	two-way ANOVA	F(interaction) = 10.83; F(group) = 156.4; F(time) = 905.8	interaction df = (8, 60); group df = (2, 60); time df = (4, 60)	< 0.0001	Bonferroni posttests
Fig. 3B	OCI-AML3 proliferation over time	independent biological experiment	n=3 independent experiments	two-way ANOVA	F(interaction) = 3.921; F(group) = 73.00; F(time) = 1529	interaction df = (12, 80); group df = (3, 80); time df = (4, 80)	< 0.0001	Bonferroni posttests
Fig. 3D	HL-60 EdU-positive cells (%)	independent biological experiment	n=3 independent experiments	one-way ANOVA	F = 79.02	df = (2, 6)	< 0.0001	Tukey’s multiple-comparison test
Fig. 3F	OCI-AML3 EdU-positive cells (%)	independent biological experiment	n=3 independent experiments	one-way ANOVA	F = 504.9	df = (3, 8)	< 0.0001	Tukey’s multiple-comparison test
Fig. 3G	HL-60 apoptosis (%)	independent biological experiment	n=3 independent experiments	one-way ANOVA	F = 2383	df = (2, 6)	< 0.0001	Tukey’s multiple-comparison test
Fig. 3H	OCI-AML3 apoptosis (%)	independent biological experiment	n=3 independent experiments	one-way ANOVA	F = 4	df = (3, 8)	0.0023	Tukey’s multiple-comparison test
Fig. 3I	HL-60 G1-phase proportion	independent biological experiment	n=3 independent experiments	one-way ANOVA	F = 275.3	df = (2, 6)	< 0.0001	Tukey’s multiple-comparison test
Fig. 3I	HL-60 S-phase proportion	independent biological experiment	n=3 independent experiments	one-way ANOVA	F = 338.3	df = (2, 6)	< 0.0001	Tukey’s multiple-comparison test
Fig. 3I	HL-60 G2-phase proportion	independent biological experiment	n=3 independent experiments	one-way ANOVA	F = 188	df = (2, 6)	< 0.0001	Tukey’s multiple-comparison test
Fig. 3J	OCI-AML3 G1-phase proportion	independent biological experiment	n=3 independent experiments	one-way ANOVA	F = 84.42	df = (3, 8)	< 0.0001	Tukey’s multiple-comparison test
Fig. 3J	OCI-AML3 S-phase proportion	independent biological experiment	n=3 independent experiments	one-way ANOVA	F = 42.56	df = (3, 8)	< 0.0001	Tukey’s multiple-comparison test
Fig. 3J	OCI-AML3 G2-phase proportion	independent biological experiment	n=3 independent experiments	one-way ANOVA	F = 84.05	df = (3, 8)	< 0.0001	Tukey’s multiple-comparison test
Fig. 3K	HL-60 migration	independent biological experiment	n=3 independent experiments	one-way ANOVA	F = 707.8	df = (2, 6)	< 0.0001	Tukey’s multiple-comparison test
Fig. 3L	OCI-AML3 migration	independent biological experiment	n=3 independent experiments	one-way ANOVA	F = 308.2	df = (3, 8)	< 0.0001	Tukey’s multiple-comparison test
Fig. 3M	HL-60 glucose consumption	independent biological experiment	n=3 independent experiments	one-way ANOVA	F = 426.9	df = (2, 6)	< 0.0001	Tukey’s multiple-comparison test
Fig. 3N	OCI-AML3 glucose consumption	independent biological experiment	n=3 independent experiments	one-way ANOVA	F = 517.1	df = (3, 8)	< 0.0001	Tukey’s multiple-comparison test
Fig. 3O	HL-60 lactate production	independent biological experiment	n=3 independent experiments	one-way ANOVA	F = 123.4	df = (2, 6)	< 0.0001	Tukey’s multiple-comparison test
Fig. 3P	OCI-AML3 lactate production	independent biological experiment	n=3 independent experiments	one-way ANOVA	F = 129.9	df = (3, 8)	< 0.0001	Tukey’s multiple-comparison test
Fig. 4E	Relative wound healing rate, HL-60 conditioned medium	independent biological experiment	n=3 independent experiments	one-way ANOVA	F = 25.48	df = (2, 6)	0.0012	Tukey’s multiple-comparison test
Fig. 4F	Relative wound healing rate, OCI-AML3 conditioned medium	independent biological experiment	n=3 independent experiments	one-way ANOVA	F = 26.55	df = (3, 8)	0.0002	Tukey’s multiple-comparison test
Fig. 4G	Tube length / neovascularization, HL-60 conditioned medium	independent biological experiment	n=3 independent experiments	one-way ANOVA	F = 60.08	df = (2, 6)	0.0001	Tukey’s multiple-comparison test
Fig. 4H	Tube length / neovascularization, OCI-AML3 conditioned medium	independent biological experiment	n=3 independent experiments	one-way ANOVA	F = 124.9	df = (3, 8)	< 0.0001	Tukey’s multiple-comparison test
Fig. 5C (Control vs AML)	Relative MTDH mRNA expression	patient sample	Control n = 10; AML n = 40	Mann–Whitney U test	U = 0.0	NA	< 0.0001	Planned pairwise comparison
Fig. 5C (non-EMI vs EMI)	Relative MTDH mRNA expression	patient sample	non-EMI n = 20; EMI n = 20	Mann–Whitney U test	U = 20.0	NA	< 0.0001	Planned pairwise comparison
Fig. 5D	Correlation between LDLRAD2 and MTDH mRNA	patient sample	n=30	Spearman’s rank correlation analysis	r= 0.8567	NA	< 0.0001	In-house AML cohort
Fig. 5G (HL-60)	Relative MTDH mRNA after LDLRAD2 knockdown	independent biological experiment	n=3 independent experiments	one-way ANOVA	F = 9.511	df = (2, 6)	0.0138	Tukey’s multiple-comparison test
Fig. 5G (OCI-AML3)	Relative MTDH mRNA after LDLRAD2 overexpression	independent biological experiment	n=3 independent experiments	one-way ANOVA	F = 43.16	df = (2, 6)	0.0003	Tukey’s multiple-comparison test
Fig. 6B (Day 7)	Splenic bioluminescent flux	mouse	n=5 mice/group	one-way ANOVA	F = 19.79	df = (2, 12)	0.0002	Tukey’s multiple-comparison test
Fig. 6B (Day 14)	Splenic bioluminescent flux	mouse	n=5 mice/group	one-way ANOVA	F = 71.21	df = (2, 12)	< 0.0001	Tukey’s multiple-comparison test
Fig. 6B (Day 21)	Splenic bioluminescent flux	mouse	n=5 mice/group	one-way ANOVA	F = 122.6	df = (2, 12)	< 0.0001	Tukey’s multiple-comparison test
Fig. 6D	Spleen index	mouse	n=5 mice/group	one-way ANOVA	F = 118.2	df = (2, 12)	< 0.0001	Tukey’s multiple-comparison test
Fig. 6F (CD34)	CD34-positive cells (%) in spleen	mouse	n=3 mice/group	one-way ANOVA	F = 12533	df = (2, 6)	< 0.0001	Tukey’s multiple-comparison test
Fig. 6F (CD117)	CD117-positive cells (%) in spleen	mouse	n=3 mice/group	one-way ANOVA	F = 606	df = (2, 6)	< 0.0001	Tukey’s multiple-comparison test
Fig. 7B (CD31)	CD31-positive cells (%) in spleen	mouse	n=3 mice/group	one-way ANOVA	F = 7997	df = (2, 6)	< 0.0001	Tukey’s multiple-comparison test
Fig. 7B (CD105)	CD105-positive cells (%) in spleen	mouse	n=3 mice/group	one-way ANOVA	F = 2771	df = (2, 6)	< 0.0001	Tukey’s multiple-comparison test
Fig. 7D	TUNEL-positive cells (%)	mouse	n=3 mice/group	one-way ANOVA	F = 640.7	df = (2, 6)	< 0.0001	Tukey’s multiple-comparison test
Fig. S1A	LDLRAD2 mRNA expression in AML vs healthy control	public cohort sample	AML n = 8; control n = 4	database-derived differential expression comparison	NA	NA	< 0.05	GSE116616 dataset; log2FC > 1 as reported
Fig. S1D	Relative LDLRAD2 mRNA expression after shRNA transfection in HL-60 cells	independent biological experiment	n = 3 independent biological experiments	one-way ANOVA	F = 389.2	df = (4, 10)	< 0.0001	Tukey’s multiple-comparison test
Fig. S1E	Relative LDLRAD2 protein expression after shRNA transfection in HL-60 cells	independent biological experiment	n = 3 independent biological experiments	one-way ANOVA	F = 394	df = (4, 10)	< 0.0001	Tukey’s multiple-comparison test
Fig. S1G (HL-60)	Relative LDLRAD2 mRNA after LDLRAD2 knockdown	independent biological experiment	n=3 independent experiments	one-way ANOVA	F = 77.83	df = (2, 6)	< 0.0001	Tukey’s multiple-comparison test
Fig. S1G (OCI-AML3)	Relative LDLRAD2 mRNA after LDLRAD2 overexpression	independent biological experiment	n=3 independent experiments	one-way ANOVA	F = 11907	df = (2, 6)	< 0.0001	Tukey’s multiple-comparison test
Fig. S1H (HL-60)	Relative LDLRAD2 protein after LDLRAD2 knockdown	independent biological experiment	n=3 independent experiments	one-way ANOVA	F = 89.47	df = (2, 6)	< 0.0001	Tukey’s multiple-comparison test
Fig. S1H (OCI-AML3)	Relative LDLRAD2 protein after LDLRAD2 overexpression	independent biological experiment	n=3 independent experiments	one-way ANOVA	F = 281	df = (2, 6)	< 0.0001	Tukey’s multiple-comparison test
Fig. S1J	Relative MTDH mRNA expression after siRNA transfection in HL-60 cells	independent biological experiment	n=3 independent experiments	one-way ANOVA	F = 75.2	df = (4, 10)	< 0.0001	Tukey’s multiple-comparison test
Fig. S1K	Relative MTDH protein expression after siRNA transfection in HL-60 cells	independent biological experiment	n=3 independent experiments	one-way ANOVA	F = 766.5	df = (4, 10)	< 0.0001	Tukey’s multiple-comparison test
Fig. S3A	Relative LDLRAD2 protein expression in clinical BMMC samples	patient sample	groups as displayed in the figure	one-way ANOVA	F = 35.9	df = (5, 12)	< 0.0001	Tukey’s multiple-comparison test
Fig. S3C (Cyclin D1)	Relative protein expression in HL-60 cells	independent biological experiment	n=3 independent experiments	one-way ANOVA	F = 58.31	df = (2, 6)	< 0.0001	Tukey’s multiple-comparison test
Fig. S3C (Bcl-2)	Relative protein expression in HL-60 cells	independent biological experiment	n=3 independent experiments	one-way ANOVA	F = 197.8	df = (2, 6)	< 0.0001	Tukey’s multiple-comparison test
Fig. S3C (Bax)	Relative protein expression in HL-60 cells	independent biological experiment	n=3 independent experiments	one-way ANOVA	F = 1573	df = (2, 6)	< 0.0001	Tukey’s multiple-comparison test
Fig. S3C (NRP1)	Relative protein expression in HL-60 cells	independent biological experiment	n=3 independent experiments	one-way ANOVA	F = 159	df = (2, 6)	< 0.0001	Tukey’s multiple-comparison test
Fig. S3C (Cyclin D1)	Relative protein expression in OCI-AML3 cells	independent biological experiment	n=3 independent experiments	one-way ANOVA	F = 584.5	df = (3, 8)	< 0.0001	Tukey’s multiple-comparison test
Fig. S3C (Bcl-2)	Relative protein expression in OCI-AML3 cells	independent biological experiment	n=3 independent experiments	one-way ANOVA	F = 359.7	df = (3, 8)	< 0.0001	Tukey’s multiple-comparison test
Fig. S3C (Bax)	Relative protein expression in OCI-AML3 cells	independent biological experiment	n=3 independent experiments	one-way ANOVA	F = 518.8	df = (3, 8)	< 0.0001	Tukey’s multiple-comparison test
Fig. S3C (NRP1)	Relative protein expression in OCI-AML3 cells	independent biological experiment	n=3 independent experiments	one-way ANOVA	F = 989.6	df = (3, 8)	< 0.0001	Tukey’s multiple-comparison test
Fig. S3D (LDHA)	Relative protein expression in HL-60 cells	independent biological experiment	n=3 independent experiments	one-way ANOVA	F = 53.13	df = (2, 6)	0.0002	Tukey’s multiple-comparison test
Fig. S3D (PKM2)	Relative protein expression in HL-60 cells	independent biological experiment	n=3 independent experiments	one-way ANOVA	F = 208.5	df = (2, 6)	0.0002	Tukey’s multiple-comparison test
Fig. S3D (LDHA)	Relative protein expression in OCI-AML3 cells	independent biological experiment	n=3 independent experiments	one-way ANOVA	F = 230.9	df = (3, 8)	< 0.0001	Tukey’s multiple-comparison test
Fig. S3D (PKM2)	Relative protein expression in OCI-AML3 cells	independent biological experiment	n=3 independent experiments	one-way ANOVA	F = 252.5	df = (3, 8)	< 0.0001	Tukey’s multiple-comparison test
Fig. S3E (LDLRAD2)	Relative protein expression in HL-60 cells	independent biological experiment	n=3 independent experiments	one-way ANOVA	F = 159.8	df = (2, 6)	< 0.0001	Tukey’s multiple-comparison test
Fig. S3E (LDLRAD2)	Relative protein expression in OCI-AML3 cells	independent biological experiment	n=3 independent experiments	one-way ANOVA	F = 779	df = (2, 6)	< 0.0001	Tukey’s multiple-comparison test
Fig. S3E (MTDH)	Relative protein expression in HL-60 cells	independent biological experiment	n=3 independent experiments	one-way ANOVA	F = 274.8	df = (2, 6)	< 0.0001	Tukey’s multiple-comparison test
Fig. S3E (MTDH)	Relative protein expression in OCI-AML3 cells	independent biological experiment	n=3 independent experiments	one-way ANOVA	F = 166	df = (2, 6)	< 0.0001	Tukey’s multiple-comparison test
Fig. S3F (LDLRAD2)	Relative protein expression in OCI-AML3 cells	independent biological experiment	n=3 independent experiments	one-way ANOVA	F = 1298	df = (3, 8)	< 0.0001	Tukey’s multiple-comparison test
Fig. S3F (MTDH)	Relative protein expression in OCI-AML3 cells	independent biological experiment	n=3 independent experiments	one-way ANOVA	F = 448	df = (3, 8)	< 0.0001	Tukey’s multiple-comparison test
Fig. S3F (p-PI3K)	Relative protein expression in OCI-AML3 cells	independent biological experiment	n=3 independent experiments	one-way ANOVA	F = 2164	df = (3, 8)	< 0.0001	Tukey’s multiple-comparison test
Fig. S3F (p-AKT)	Relative protein expression in OCI-AML3 cells	independent biological experiment	n=3 independent experiments	one-way ANOVA	F = 262.4	df = (3, 8)	< 0.0001	Tukey’s multiple-comparison test
Fig. S3F (p-mTOR)	Relative protein expression in OCI-AML3 cells	independent biological experiment	n=3 independent experiments	one-way ANOVA	F = 1261	df = (3, 8)	< 0.0001	Tukey’s multiple-comparison test
Fig. S3F (LDHA)	Relative protein expression in OCI-AML3 cells	independent biological experiment	n=3 independent experiments	one-way ANOVA	F = 638.8	df = (3, 8)	< 0.0001	Tukey’s multiple-comparison test
Fig. S3F (PKM2)	Relative protein expression in OCI-AML3 cells	independent biological experiment	n=3 independent experiments	one-way ANOVA	F = 2202	df = (3, 8)	< 0.0001	Tukey’s multiple-comparison test
Fig. S3G (LDLRAD2)	Relative protein expression in spleen tissues	mouse	n = 3 mice/group	one-way ANOVA	F = 471	df = (2, 6)	< 0.0001	Tukey’s multiple-comparison test
Fig. S3G (MTDH)	Relative protein expression in spleen tissues	mouse	n = 3 mice/group	one-way ANOVA	F = 265.4	df = (2, 6)	< 0.0001	Tukey’s multiple-comparison test
Fig. S3G (p-PI3K)	Relative protein expression in spleen tissues	mouse	n = 3 mice/group	one-way ANOVA	F = 183.2	df = (2, 6)	< 0.0001	Tukey’s multiple-comparison test
Fig. S3G (p-AKT)	Relative protein expression in spleen tissues	mouse	n = 3 mice/group	one-way ANOVA	F = 155.6	df = (2, 6)	< 0.0001	Tukey’s multiple-comparison test
Fig. S3G (p-mTOR)	Relative protein expression in spleen tissues	mouse	n = 3 mice/group	one-way ANOVA	F = 1118	df = (2, 6)	< 0.0001	Tukey’s multiple-comparison test
Fig. S3G (LDHA)	Relative protein expression in spleen tissues	mouse	n = 3 mice/group	one-way ANOVA	F = 106.3	df = (2, 6)	< 0.0001	Tukey’s multiple-comparison test
Fig. S3G (PKM2)	Relative protein expression in spleen tissues	mouse	n = 3 mice/group	one-way ANOVA	F = 274.4	df = (2, 6)	< 0.0001	Tukey’s multiple-comparison test
